# Supplementary material for: Electrospun Membranes as a Porous Barrier for Molecular Transport: Membrane Characterization and Release Assessment
Source: Pharmaceutics. 2021 Jun 21;13(6):916. doi: 10.3390/pharmaceutics13060916 (PMC8235673; doi:10.3390/pharmaceutics13060916)
Supplement: Supplementary file 1 [file pharmaceutics-13-00916-s001.zip]

Archive with 1 entries (1 files):
- pharmaceutics-1243344-supplementary.pdf
